# Supplementary material for: Gender-Specific Differences in Sedation-Associated Outcomes During Complex Electrophysiological Procedures
Source: Healthcare (Basel). 2025 Apr 7;13(7):844. doi: 10.3390/healthcare13070844 (PMC11988496; doi:10.3390/healthcare13070844)
Supplement: Supplementary file 1 [file healthcare-13-00844-s001.zip]

Archive with 1 entries (1 files):
- healthcare-3556305-supplementary.pdf
